# Supplementary material for: Quantification of Total and Unbound Selinexor Concentrations in Human Plasma by a Fully Validated Liquid Chromatography-Tandem Mass Spectrometry Method
Source: Pharmaceutics. 2025 Jul 16;17(7):919. doi: 10.3390/pharmaceutics17070919 (PMC12300842; doi:10.3390/pharmaceutics17070919)
Supplement: Supplementary file 1 [file pharmaceutics-17-00919-s001.zip]

Archive with 1 entries (1 files):
- pharmaceutics-3678123-supplementary.pdf
